# Supplementary material for: METTL3 is essential for postnatal development of brown adipose tissue and energy expenditure in mice
Source: Nat Commun. 2020 Apr 3;11:1648. doi: 10.1038/s41467-020-15488-2 (PMC7125133; doi:10.1038/s41467-020-15488-2)
Supplement: Supplementary file 3 — Source Data [file 41467_2020_15488_MOESM3_ESM.xlsx]

## Sheet: Figure 1
Figure 1a
anti-METTL3
anti-UCP1
anti-GAPDH
Figure 1b
anti-UCP1
anti-GAPDH
anti-METTL3

## Sheet: Figure 2
Figure 2a
Figure 2b
Figure 2c
Figure 2d	iBAT weight (g)
		flox/flox							BKO
	days	N1	N2	N3	N4	N5	N6	N7	N1	N2	N3	N4	N5	N6	t-test
	0	0.0084	0.0093	0.0085	0.0081	0.0098			0.0088	0.0091	0.0096	0.0079	0.0103		0.547775
	1	0.0068	0.0075	0.0078	0.0079	0.0065			0.0088	0.0064	0.0099	0.0084	0.0062	0.0087	0.305347
	5	0.0107	0.0114	0.0058	0.0097	0.0087	0.0097		0.0099	0.0102	0.0145	0.0192	0.0131	0.0147	0.0246011
	10	0.0211	0.0259	0.0214	0.0181	0.0137	0.0171	0.0211	0.025	0.0254	0.028	0.0281	0.0237	0.0269	0.00344654
	20	0.0526	0.0557	0.0487	0.0647	0.0419	0.0567	0.0389	0.0873	0.0716	0.0785	0.0715	0.069		0.000576738
	30	0.0861	0.073	0.0533	0.0571	0.0608			0.1113	0.0912	0.0736	0.0963	0.0729		0.0403573
	60	0.061	0.0506	0.0515	0.072	0.0621			0.1165	0.1027	0.1063	0.1093	0.1012		8.50267e-06
Figure 2e	Body weight (g)
		flox/flox								BKO
	days	N1	N2	N3	N4	N5	N6	N7	N8	N1	N2	N3	N4	N5	N6	N7	N8
	0	1.23	1.23	1.45	1.26	1.25				1.29	1.37	1.42	1.16	1.27
	1	1.75	1.77	1.48	1.3	1.13				1.59	1.43	1.41	1.31	1.78	1.67	1.44	1.9
	5	3.17	2.94	1.94	2.9123	2.4869	2.42			1.95	2.33	2.11	3.1337	2.04	3.3	3.89
	10	5.95	7	6.45	6.6	5.72	4.23	4.92	5.67	5.4	6.48	6.34	7.13	5.89	6.84
	20	10.44	11.2	10.72	10.95	10.65	10.02	10.47		11.09	11.21	11.48	8.96	7.39
	30	18.34	14.62	12.53	15.76	14				14.73	15.55	13.35	16.62	13.3
	60	24.52	23.22	23.4	23.2	25.02				22.48	23.75	23.63	23.5	23.12
Figure 2f
		flox/flox					BKO
anti-METTL3
anti-UCP1
anti-GAPDH

## Sheet: Figure 3
Figure 3c	Relative mRNA levels
		flox/flox								BKO
		N1	N2	N3	N4	N5	N6	N7	N8	N1	N2	N3	N4	N5	N6	N7	N8
	adiponectin	0.964684	0.851529	0.991805	0.951403	1.13142	1.09288	0.623356	1.39294	0.443845	0.13948	0.627692	0.857452	0.97815	0.378438
	aP2	0.567868	0.968369	1.04509	0.819962	1.00252	1.27777	0.995593	1.32283	0.891081	0.215182	0.5798	0.073998	0.699128	0.45176
	Pparg	0.316869	0.688706	0.791116	0.785651	1.20745	1.84288	0.921439	1.44589	0.947344	0.293607	0.195056	0.273945	0.774835	0.228769	0.233575
	Glut4	1.36195	0.541741	1.39057	0.449276	1.22746	1.236	0.30264	1.49037	0.153432	0.776832	0.073083	0.362405	0.714831	0.1345
	Cebpα	1.18735	0.706	1.26378	0.887451	1.10783	1.1956	0.788805	0.863184	0.828021	0.305182	0.667917	0.234513	0.340975	0.527682	0.746255	1.18735
	ATGL	0.963409	0.810127	1.03256	1.11436	1.13778	1.06159	0.527126	1.35305	0.150332	0.488429	0.066349	0.151377	0.274756	0.495247	0.201133
	MgII	1.24824	0.692505	1.01389	0.181734	1.14068	0.939455	1.10183	1.68167	0.258798	0.389554	0.039008	0.641667	0.29728	1.01389	0.016401
	Srebp1	0.857169	0.585463	1.17907	0.456172	2.35814	0.998373	0.546257	1.01935	0.839528	0.355433	0.971072	0.284727	0.485536	0.485536	0.365426	0.005364
	Fasn	0.893979	0.229778	1.36444	1.36444	1.14736	0.03015			0.086468	0.00464	0.313886	0.025004	0.145422
	Pparα	0.752884	0.779435	1.16514	1.06474	0.926909	0.883009	0.993437	1.43445	0.414803	0.138744	0.633098	0.033043	0.24494	0.348807	0.510683	0.248359
	Cpt2	0.237733	0.360336	1.36359	0.485456	1.56636	1.53412	1.34482	1.10758	0.22028	0.072164	0.456097	0.520299	0.944363	0.383531
	Cpt1b	1.37634	0.406363	1.02161	0.599088	1.11794	1.26649	0.642087	1.57008	0.763574	0.057545	0.297475	0.009361	0.141693	0.071835	0.170854	0.093482
	Pgc-1α	0.452024	1.26968	0.580139	0.935929	0.515652	0.948994	1.23497	2.06261	0.333202	0.116991	0.621778	0.039131	0.157614	0.41884	0.367158	0.06014
	Ucp1	0.592263	0.639187	0.891502	0.263214	1.6407	1.89778	0.501496	1.57386	0.051272	0.18229	0.009001	0.203671	0.083871	0.247296	0.038057
	Prdm16	0.566415	0.438282	0.373694	0.277379	1.54749	1.82757	0.574322	2.39484	0.768401	0.197501	0.432248	0.037419	0.149678	0.334466	0.499976	0.017578
	Adrb3	0.878372	0.58354	1.50828	0.354266	2.00403	0.995094	0.728451	0.947964	0.197908	0.544463	0.100336	0.415495	0.497547	0.72342	0.107537
	Cidea	0.922953	1.02408	1.23484	0.719132	0.675641	1.21784	0.996077	1.20943	0.433568	0.076645	0.263218	0.032675	0.1289	0.455123	0.31302
	Cebpb	0.828795	0.828795	1.15596	0.778671	1.02037	1.30052	0.938928	1.14797	0.220536	1.18024	0.264087	0.44414	0.408692	0.528174	0.45034
	Cox5b	0.919321	1.02715	1.31827	0.731353	0.789297	1.29114	0.951741	0.971739	0.164783	0.496079	0.081257	0.121467	0.336491	0.29497	0.205704
	Ndufa8	0.966618	0.829905	1.27546	0.7275	0.966618	1.33887	0.829905	1.06512	0.220832	0.655659	0.083101	0.214793	0.559038	0.460419	0.225472
	Sdhb	1.23672	0.735355	1.4108	0.930781	1.16192	0.911626	0.635742	0.977056	0.622659	0.099892	0.462176	0.029905	0.131808	0.082842	0.320082	0.050293
	Uqcrq	0.629851	1.00214	1.57252	0.608396	1.26846	1.16722	0.854459	0.89694	0.718512	0.182135	0.808367	0.075524	0.156375	0.579581	0.145903
	Cox7a1	1.09782	0.837777	1.51009	0.445853	0.837777	1.22658	0.891705	1.1524	0.776274	0.111463	0.42769	0.020684	0.162064	0.278286	0.306644	0.08331
	Pfkm	1.48151	0.38879	0.827633	0.827633	1.52316	1.25446	0.627229	1.06959	1.40159	0.25829	0.300839	0.081733	0.251227	0.402501	0.468806	0.180124
	Cox6b1	1.20002	0.961303	1.99041	0.625492	1.40743	0.113681	0.612619	1.08905	0.896927	0.130585	0.404178	0.041899	0.221145	0.764751	0.295876	0.067595
	Cox6a	1.10968	0.806721	1.33806	0.447556	1.26588	1.21431	0.692623	1.12517	0.615633	0.078571	0.246582	0.014886	0.11992	0.05996	0.309957	0.078571
	Relative mRNA levels
		flox/flox								BKO
		N1	N2	N3	N4	N5	N6	N7	N8	N1	N2	N3	N4	N5	N6	N7	N8
	Acta1	0.483311	0.251918	0.400819	0.34413	2.44702	0.620294	3.07593	0.376579	11.4005	4.23107	10.9361	1.42506	2.13025	6.15186	5.17308	1.25791
	Casq2	0.48962	1.1017	0.876445	0.76299	0.547047	0.88868	2.44483	0.88868	1.84004	12.0398	4.53071	0.731909	7.20868	2.51357	1.71682
	Tnnc1	0.721326	0.225113	0.400181	0.180332	0.869781	0.925769	3.6775	0.459687	10.4015	26.6992	6.14207	3.65209	25.9691	8.9304
	Myoglobin	0.170779	0.050773	0.154985	0.251774	1.70551	0.193472	5.09895	0.373764	12.6424	9.00171	29.0446	5.50293	5.02875	18.8985	17.7556
	MHC-1β	0.253824	0.231952	0.245177	0.144776	1.5389	4.3226	0.262775	0.334922	6.78288	23.1333	4.66507	3.2987	27.3202	11.1726
	MHC-IIa	0.810167	0.481728	0.192949	0.183811	2.45597	0.810167	2.06521	0.201143	12.0946	6.75657	2.61406	2.15292	11.6826	4.67929
	MEF2c	0.806643	0.933035	0.628508	0.578345	1.07923	1.49485	1.81504	0.664344	2.4284	2.39496	2.54913	1.04972	1.31951	1.86607	1.47427
Figure 3d
anti-UCP1					anti-PGC1-α
										anti-PPARγ
																	anti-PRDM16						anti-GAPDH
Figure 3e
			Relative mitochandia number
				flox/flox	BKO
			N1	0.54997	0.159036		t-test	0.00964758
			N2	1.11529	0.084636
			N3	1.30806	0.437522
			N4	1.25477	0.984474
			N5	0.761768	0.868998
			N6	1.22046	0.284682
			N7	0.805203
			N8	0.984474
Figure 3f
anti-Total OXPHOS
								anti-GAPDH

## Sheet: Figure 5
Figure 5d
	Relative fold enrichment of Prdm16-M6A (Normalized to input)
		flox/flox	BKO
	N1	16.3997	4.36385		t-test
	N2	32.3479	1.92599		0.0105302
	N3	22.8734	0.288292
Figure 5e
	Relative fold enrichment of Pparg-M6A (Normalized to input)
		flox/flox	BKO
	N1	7.22968	4.09519		t-test
	N2	6.88727	5.47907		0.0084932
	N3	6.88727	3.82095
Figure 5f
	Relative fold enrichment of Ucp1-M6A (Normalized to input)
		flox/flox	BKO
	N1	8.02183	5.07684		t-test
	N2	5.55556	3.98321		0.0471395
	N3	9.47372	3.44363
Figure 5g
anti-METTL3
anti-GAPDH
Figure 5h
	Relative Prdm16 luciferase activity
		scr	siMettl3-1	siMettl3-2
	N1	0.805653	0.471392	0.582422
	N2	1.09862	0.6565	0.595479
	N3	0.865668	0.877621	0.661884
	N4	1.23006	0.820865	0.750668
	N5		0.643865	0.619391
		t-test	0.0374163	0.00657203
Figure 5i
	Relative Pparg luciferase activity
		scr	siMettl3-1	siMettl3-2
	N1	1.68182	0.512724	0.316424
	N2	0.929785	0.418973	0.272339
	N3	0.855906	0.560007	0.371793
	N4	0.728429	0.464733	0.304767
	N5	0.804055	0.386773	0.376037
		t-test	0.0167478	0.00491895
Figure 5j
	Relative Ucp1 luciferase activity
		scr	siMettl3-1	siMettl3-2
	N1	0.975308	0.290953	0.590546
	N2	0.718422	0.366546	0.634954
	N3	1.14543	0.401367	0.500308
	N4	0.713783	0.32526	0.410551
	N5	1.44706	0.42732	0.284345
		t-test	0.00190571	0.00946751

## Sheet: Figure 6
Figure 6a				Relative Mettl3 mRNA levels
					0 day	10 day
				N1	0.653288	2.98099
				N2	1.11403	1.7003
				N3	1.20229	3.08611
				N4	0.874052	2.02201
				N5	1.04666	1.96672
				N6	1.01804	1.96672
				N7	0.923889	1.60858
				N8	0.990199	2.80071
				N9	1.17755	3.67003
					t-test	3.11716e-05
Figure 6b		Relative Mettl3 mRNA levels
			Ad-βGal	Ad-Cre
		N1	0.757064	0.550375
		N2	0.875687	0.375917
		N3	1.44242	0.428833
		N4	1.0059	0.450153
		N5	0.778348	0.327255
		N6	0.851741	0.313924
		N7	1.291	0.32275
		N8	0.932055	0.32052
		N9	1.16351	0.554203
		N10	0.958259	0.363112
		N11	0.998952	0.301136
		N12	0.945066
			t-test	1.13492e-08
Figure 6c
Figure 6d		Relative mRNA levels
			Ad-Gal												Ad-Cre
			N1	N2	N3	N4	N5	N6	N7	N8	N9	N10	N11	N12	N1	N2	N3	N4	N5	N6	N7	N8	N9	N10	N11	N12
		Pparα	1.26191	0.956353	1.49031	1.08344	1.0039	1.1062	1.0393	1.21051	0.956353	0.545486	0.601074	0.745156	0.416277	0.380407	0.359887	0.42798	0.430957	0.278474	0.461888	0.359887	0.2903	0.302628	0.304732
		Cpt2	1.35292	0.956656	1.30683	1.2278	1.01824	1.13766	1.09132	1.09132	0.956656	0.53443	0.580784	0.745393	0.592987	0.530738	0.505602	0.609658	0.557125	0.422222	0.509118	0.491776	0.391226	0.413533	0.530738	0.491776
		Cpt1b	1.31594	0.844456	1.50118	1.07631	0.892606	1.0838	1.19424	1.15356	1.04688	0.52708	0.648912	0.715039	0.254563	0.340587	0.28442	0.335898	0.370128	0.274732	0.396693	0.28442	0.214061	0.313404	0.278567	0.267219
		Pgc-1α	1.99458	0.81005	1.29781	0.905058	0.798898	1.06887	0.917692	0.892598	0.81005	0.534434	1.24495	0.725015	0.516229	0.481659	0.471746	0.538151	0.534434	0.4952	0.481659	0.458846	0.410679	0.284418	0.428119	0.410679
		Ucp1	1.59484	0.968222	1.80677	0.968222	0.935241	0.928781	0.890946	0.897143	1.02343	0.621321	0.764935	0.600156	0.108323	0.106094	0.157498	0.174755	0.259429	0.138064	0.191234	0.098989	0.13711	0.093649	0.112923
		Prdm16	1.23036	0.762642	1.48357	0.925996	0.945453	0.882139	1.33707	1.60112	0.636873	0.659332	0.706655	0.828789	0.645763	0.606709	0.636873	1.18845	0.767946	0.663918	0.668536	0.606709	0.628105	0.40869
		Adrb3	1.46591	0.940696	1.11095	1.36775	0.813267	0.973869	1.4062	1.09566	1.0294	0.738055	0.441903	0.616341	0.235174	0.392782	0.197757	0.297673	0.211951	0.136958	0.23355	0.197757	0.157323	0.200518	0.230334	0.225594
		Cidea	1.50276	0.76717	1.82465	0.715795	0.951067	0.931494	0.672506	1.1955	1.4217	0.527637	0.912324	0.57739	0.133751	0.123076	0.11247	0.132827	0.191793	0.133751	0.236124	0.141377	0.118883	0.134681	0.075762	0.111694
		Cebpb	1.51713	0.940398	0.847534	0.921045	0.835866	0.994017	1.03623	1.29356	1.10293	0.769153	0.994017	0.748121	0.599297	0.914683	0.933902	1.28462	1.25818	0.908364	1.0149	0.77989	0.824358	0.871361	0.835866	0.883525
		Cox5b	1.3474	0.876713	1.40462	1.03539	0.986353	1.04984	0.952755	1.15683	1.09443	0.57442	0.768532	0.752716	0.51412	0.554853	0.493177	0.558712	0.558712	0.483027	0.57442	0.447567	0.395069	0.46015	0.503539	0.42637
		Ndufa8	1.19402	0.923914	1.19402	1.12181	0.898649	1.02515	1.19402	1.21911	1.03946	0.65785	0.826926	0.705066	0.564807	0.306898	0.605345	0.576675	0.505517	0.449325	0.755671	0.322156	0.362444	0.259864	0.388458	0.46517
		Cox7a1	1.62873	0.803152	1.24293	1.03795	0.995673	0.935458	0.803152	1.11245	1.15969	0.571864	0.708944	0.656899	0.515393	0.494398	0.552384	0.480878	0.470982	0.401576	0.494398	0.448675	0.37729	0.445576	0.333035	0.247199
		Cox6b1	1.43943	0.771372	1.53209	0.94311	0.855891	1.07587	0.962927	1.07587	0.989999	0.605206	0.94967	0.798574	0.49158	0.553056	0.478138	0.549236	0.549236	0.446118	0.630907	0.49158	0.413368	0.484812	0.458661	0.537933
Figure 6e		Relative mRNA levels
			Ad-Gal												Ad-Cre
			N1	N2	N3	N4	N5	N6	N7	N8	N9	N10	N11	N12	N1	N2	N3	N4	N5	N6	N7	N8	N9	N10	N11	N12
		Adipo	1.24433	0.844031	1.19364	1.16908	0.861766	1.10601	1.29717	1.10601	0.949585	0.588604	0.765975	0.873796	0.709743	0.605152	0.545393	0.699972	0.556853	0.410476	0.572508	0.465021	0.413331	0.458619	0.512409	0.523176
		aP2	1.40683	1.06618	1.32175	1.27672	0.994778	0.981082	0.890351	1.11145	0.981082	0.642802	0.684179	0.642802	0.733285	0.325888	0.304064	0.45139	0.470559	0.651775	0.733285	0.50784	0.228846	0.314787	0.4421	0.430011
		Pparg	1.47218	0.991688	1.39277	1.21248	0.783475	1.05552	1.07026	0.918886	0.938194	0.645263	0.741212	0.778063	1.17118	0.701229	0.720944	1.0338	0.788924	0.663403	0.623283	0.649751	0.520496	0.565641	0.614702	0.478954
		Glut4	1.35044	0.922378	1.32265	1.12774	0.98858	1.14348	1.02344	1.17563	1.0818	0.508187	0.596019	0.759662	0.310665	0.323857	0.250595	0.39051	0.442402	0.374602	0.279987	0.364358	0.266726	0.279987	0.339958	0.349516
		Cebpα	1.44321	0.958787	0.846324	1.15611	1.16415	0.958787	1.20521	1.07869	1.16415	0.594308	0.56616	0.864107	0.56616	0.76275	0.486085	0.611016	0.726625	0.582077	0.757481	0.539346	0.441132	0.562249	0.574063	0.56616
		ATGL	1.41935	1.00363	1.35213	1.09068	0.879789	1.04625	1.137	1.16896	0.969444	0.556799	0.676063	0.699904	0.436856	0.345134	0.317588	0.416165	0.364813	0.292241	0.390997	0.317588	0.240687	0.282286	0.298381	0.288217
		HSL	1.10425	0.831084	1.51894	1.05927	1.13529	1.32232	1.15114	1.11193	0.884582	0.529634	0.559832	0.791723	0.591753	0.587665	0.439236	0.537027	0.540763	0.474036	0.555965	0.665757	0.347014	0.470761	0.567647	0.404179
		MgII	1.22543	0.780942	1.62821	0.935162	1.09679	1.08169	1.05211	1.14337	0.85458	0.508137	0.764871	0.928702	0.571683	0.533399	0.379794	0.579664	0.342289	0.37717	0.533399	0.526056	0.374565	0.511671	0.518814	0.404241
		Fasn	1.41268	0.822697	1.44236	1.16347	0.857633	0.958222	1.15543	1.24697	1.08556	0.509952	0.550354	0.794673	0.088292	0.149522	0.097967	0.135694	0.181549	0.085285	0.134757	0.114899	0.080127	0.104273	0.114899	0.094629
		Srebp1	1.31978	0.882885	1.3382	1.31978	0.933225	1.17308	1.14894	1.18945	0.784746	0.611446	0.558759	0.747579	0.507084	0.562645	0.486428	0.683161	0.420535	0.356086	0.348758	0.450718	0.320923	0.40621	0.483068	0.453853
Figure 6f
	anti-METTL3
	anti-UCP1
	anti-PGC1-α
	anti-PPARγ
	anti-PRDM16
	anti-GAPDH
Figure 6g		Relative mitochandia number
			Ad-βGal	Ad-Cre
		N1	0.617043	0.61278
		N2	0.961556	0.723689
		N3	1.51934	0.754421
		N4	0.961556	0.458007
		N5	0.916014	0.837083
		N6	0.941767	0.656762
		N7	1.37883	0.604344
		N8	0.7039	0.518869

## Sheet: Figure 7
Figure 7a
		Relative Mettl3 mRNA levels
			22oC	4oC
		N1	2.01905	3.10302
		N2	1.03791	2.93564
		N3	0.418609	2.30325
		N4	0.445554	1.37905
		N5	1.51958	2.52044
		N6	0.713841	0.909833
		N7	1.55151	1.84507
		N8	0.293956
			t-test	0.00907257
Figure 7b
		VO2(ml/kg/h)
			flox/flox					KO
			N1	N2	N3	N4	N5	N1	N2	N3	N4	N5
		19:00	3700.34	4555.83	3255.13	4570.88	4222.97	2936.19	3640.89	3996.23	3441.41	3439.28
		20:00	4326.06	3920.18	3985.14	5093.36	4593.93	2740.09	3036.43	3742.7	3782.52	3782.05
		21:00	3688.1	3989.44	3587.53	5591.59	5265.25	3488.97	3147.06	3583.59	3531.28	3028.27
		22:00	4129.01	4025.25	4322.92	5263.22	4838.93	3920.26	3432.83	3707.53	4405.15	3385.33
		23:00	5086.1	4571.01	4357.66	5101.37	3603.22	3858.39	3966.85	4070.7	4611.54	3303.08
		0:00	4733.98	4658.81	4529.48	4327.52	4467.21	3579.27	4395.61	4618.67	3942.57	2986.66
		1:00	4700.13	3914.66	4404.54	4614.87	3364.87	3202.74	3986.56	3703.09	3630.43	3506.62
		2:00	4068.86	3559.58	4327.64	5425.44	4824.7	2961.86	3247.77	3978.23	4566.71	3441.06
		3:00	4368.6	3932.67	3213.52	4606.54	4110.65	3602.87	3134.28	4484.97	3311.38	4070.19
		4:00	4804.26	3939.91	4538.17	5890.71	4436.6	2959.93	3630.32	3074.82	3958.09	3794.58
		5:00	4086.64	3410.86	3385.54	5041.22	4311.71	2853.59	3426.66	3575.28	3723.94	2669.09
		6:00	3442.51	4107.66	4471.92	4059.39	3459.2	2924.11	3843.38	3200.65	3937.55	3946.14
		7:00	3378.03	3585.72	2958.22	5190.73	3380.85	3473.44	3536.48	4344.28	3536.48	2847.33
		8:00	4333.86	3918.31	4069.69	3859.32	3602.5	3321.4	3814.12	3450.04	3614.66	3109.32
		9:00	3743.93	4098.96	3928.19	4896.93	4128.81	3253.36	3107.62	2982.9	3899.42	2679.94
		10:00	3366.88	3753.66	3042.03	3924.45	3958.68	2876.79	3606.63	3996.26	3268.38	3317.82
		11:00	4705.62	3581.24	3704.19	4513.54	3227.51	3803.77	3508.07	3211.65	3168.94	2690.62
		12:00	3448.55	3734.11	3652.72	4117.99	3138.11	3145.4	3315.61	3679.95	3979.67	2553.62
		13:00	3412.56	3475.38	3465.45	4440.14	4474.75	3069.17	3709.63	3591.94	3642.16	2845.53
		14:00	3394.95	3588.4	3444.05	3758.32	3098.01	2794.26	3072.1	3305.01	3189.78	2678.46
		15:00	3256.05	3787.08	3828.44	3832.98	4088.78	3142.08	3272.7	2994.34	3855.89	2783.2
		16:00	3620.61	3335.7	3368.87	4420.16	3366.22	2674.07	3576.63	4202.35	3136.42	2888.98
		17:00	3842.34	4462.72	3649.05	4541.26	4504.68	3311.86	3295.4	3615.17	3442.54	3404.15
		18:00	4227.7	4906.1	3771.93	5223.4	5268.34	3472.62	3284.07	4865.01	3944.8	3501.32
		19:00	4714.97	4198.22	4430.01	5203.28	4636.44	3301.33	3774.66	3672.41	5066.46	3492.01
		20:00	4505.63	5177.79	4064.43	5278.28	5036.35	3242.89	3918.08	3571.12	4032.23	2894.65
		21:00	4134.19	4342.68	4349.14	4094.38	3991.98	3296.83	3894.81	4702.62	5211.88	3839.47
		22:00	4691.7	4298.27	4648.45	5573.38	3822.57	3027.05	3208.57	3768.05	4578.78	2653.33
		23:00	3782.32	3911.07	4282.45	5050.68	4250.45	3527.14	3373.4	4937.92	4310.63	2861.1
		0:00	4333.55	4471.63	4306.06	3790.5	3610.05	3139.52	3450.07	4735.2	4576.22	3096.08
		1:00	4970.44	4965.65	3823.89	4976.19	4399.22	3410.95	3533.73	3450.91	4629.6	3274.49
		2:00	4832.05	4596.43	4133.78	4450.53	4865.1	3820.09	3408.04	4363.82	4680.56	3367.6
		3:00	3723.58	4940.9	3738.61	5344.22	3552.94	2604.65	3829.18	3482.43	4357.8	3216.64
		4:00	4681.47	4753.14	3485.22	4046.44	3910.59	3439.85	3327.86	3253.77	3499.18	2922.89
		5:00	3897.28	3781.22	3582.32	5228.68	3967.45	2796.08	3041.28	3754.49	4265.71	2815.15
		6:00	4141.78	3718.42	3326.31	4200.85	3500.03	3179.92	3692.14	3277.56	4214.35	3374.97
		7:00	3859.62	5365.36	4205.72	3987.45	4121.38	2996.18	3643.86	3682.47	3563.1	2732.28
		8:00	3821.89	4651.74	3414.49	3911.51	3234.07	2651.49	2824.65	3216.85	4096.26	3272.56
		9:00	3617.71	3580.89	3343.26	4935.38	3806.49	3577.71	3300.53	3224.58	3451.91	2720.79
		10:00	3802.6	3510.6	3425.11	3488.95	3274.99	2709.11	3011.51	3844.57	3446.79	2654.97
		11:00	3699.61	4978.83	3521.34	4147.48	3509.94	2777.94	3305.38	3159.28	3816.54	2914.85
		12:00	3609.3	4327.14	3545.4	3616.7	3420.08	2715.38	3438.3	3074.87	3806.18	2726.83
		13:00	4465.03	4496.63	3494.74	3517.42	3238.61	2766.63	2984.97	3834.02	3434.14	2953.84
		14:00	3865.46	4189.96	3434.79	4091.25	3435.15	3011.52	2934.94	3038.92	3615.35	2584.85
		15:00	4229.18	4533.53	3602.79	3365.93	3454.33	2805.12	3220.31	3416.19	3559.49	2634.99
		16:00	3874.39	4747.15	3689.81	4238.46	3793.58	2894.18	2751.22	3960.12	3648.49	3042.88
		17:00	4531.42	4662.78	4366.12	5050.77	4416.68	3598.05	3082.54	4499.24	4543.78	3347.6
		18:00	4771.61	4641.61	4029.96	4799.79	4794.56	3395.83	3368.94	5195.95	4387.61	3137.78
		19:00	5108.15	4967.51	4776.45	5476.4	4374.28	3385.22	3798.62	4428.93	4454.66	2961.6
		20:00	4644.7	4167.23	4689.27	5127.57	4253.12	3323.58	3407.82	4748.52	4023.96	3381
		21:00	4723.89	4777.02	3959.49	3991.05	4513.93	2916.8	3914.94	3732.25	4235.69	3422.54
		22:00	4287.49	3918.05	4666.02	4026.04	3462.62	3037.92	3578.89	4850.55	4493.67	2888.41
		23:00	4635.48	4442.29	4227.72	5542.35	4727.28	3177.35	3557.89	4199.6	3839.2	3322.78
		0:00	4677.63	4319.55	4029.06	3981.5	3490.06	2749.18	3757.79	4774.31	4246.6	3223.98
		1:00	4815.2	4097.86	4347.73	5710.05	4943.12	3212.09	3527.29	4001.75	3770.71	3411.66
		2:00	5147.5	4936.24	3113.94	5136.12	3612.9	2949.75	3188.54	3585.61	4288.72	3663.67
		3:00	4268.95	4169.36	3522.01	4618	4240.76	2756.95	3591	4312.56	3640.93	2952.09
		4:00	4225.14	4939.57	3955.39	4612.06	3251.68	3179.8	3478.68	3539.81	4076.65	2838.31
Figure 7c
		VO2(ml/kg/h)
			flox/flox						BKO
			N1	N2	N3	N4	N5	N6	N1	N2	N3	N4	N5	t-test
		Light cycle	3891.55	4341.42	3562.51	4112.93	3552.4		2923.46	3206.33	3499.96	3729.18	2795.27	0.0216268
		Dark cycle	4429.79	4378.74	4078.17	3979	4864.15	4260.59	3231.39	3539.75	4056.36	4145.39	3290.54	0.0137786
Figure 7d
		VCO2(ml/kg/h)
			flox/flox						BKO
			N1	N2	N3	N4	N5	N6	N1	N2	N3	N4	N5	N6
		19:00	3525.27	3946.99	2974.4	2892.29	4204.67	4154.66	2307.03	3383.73	3586.84	3153.95	3875.87	3260.48
		20:00	4136.1	3619.84	3796.28	3177.66	4814.38	4528.16	2155.38	2848.93	3462.03	3606.93	4848.66	3695.71
		21:00	3512.19	3809.45	3524.2	2802.35	5281.07	5146.19	3097.55	3011.62	3350.52	3412.74	5501.94	2926.3
		22:00	3993.98	3846.09	4280.73	3438.22	5281.07	5146.19	3705.98	3351.28	3519.3	4283.13	5501.94	2926.3
		23:00	5085.51	4460.95	4313.19	3882.82	5045.24	4831.37	3769.46	3776.83	3912.27	4448.01	4731.36	3376.37
		0:00	4668.5	4593.62	4496.52	3987.43	4909.83	3640.29	3560.85	4223.28	4513.12	3744.89	4094.25	3310.85
		1:00	4565.5	3689.88	4286.82	4393.9	4114.25	4494.05	3067.41	3863.64	3556.78	3486.95	4552.99	2957.87
		2:00	3928.15	3240.34	4212.27	3929.97	4313.05	3358.77	2887.55	3117.8	3882.38	4342.15	3806.86	3469.72
		3:00	4026.64	3597.57	3040.61	3884.39	5149.93	4733.17	3619.27	3001.04	4336.09	2983.82	4205.01	3303.82
		4:00	4551.57	3539.48	4381.35	3875.09	4304.74	4164.59	2914.53	3517.24	2911.37	3710.49	4282.38	4017.27
		5:00	3902.2	3111.63	3150.31	4347.95	5668.02	4402.31	2765.83	3322.12	3466.55	3505.04	5197.52	3628.47
		6:00	3144.82	3686.36	4286.47	3097.22	4844.45	4354.69	2822.49	3737.44	3087.55	3765.49	4109.48	2545.78
		7:00	3028.32	3210.64	2705.49	3640.87	4948.31	3098.27	3378.99	3436.21	4258.89	4569.02	4176.69	2628.33
		8:00	4029.87	3630.66	3816.07	3082.04	3573.29	3334.38	3087.13	3620.61	3294.51	3254.14	3630.74	2339.74
		9:00	3500.74	3844.24	3654.42	2813.58	4552.24	3788.95	3052.87	2910.63	2811.03	3581.19	3522.21	2880.02
		10:00	2920.88	3592.28	2575.71	3684.67	3337.06	3603.37	2613.77	3437.88	3796.88	2923.16	3846.91	2334.19
		11:00	4452.37	3342.86	3347.98	2900.87	3366.88	2883.98	3580.19	3318.86	2844.2	2739.36	3138.76	2704.67
		12:00	3199	3340.81	3269.07	2595.18	4055.33	4219.62	2856.79	3161.2	3170.26	3455.87	3885.86	2206.2
		13:00	3046.27	3187.57	3180.65	3146.41	3587.01	2946.57	2723.77	3487.61	3215.79	3291.12	3186.68	2423.97
		14:00	3010.16	3243.66	3063.4	2518.19	3799.51	2876.93	2389.19	2748.55	2845.22	2822.11	3497.22	2367.2
		15:00	2803.19	3309.89	3624.47	2310.24	3349.45	3954.43	2751.31	2949.92	2432.86	3584.52	3695.34	2356.69
		16:00	3074.16	2693.2	3041.58	3407.32	4007.82	3332.11	2327.63	3326.29	3614.87	2847.52	3344.36	2595.99
		17:00	3759.52	4482.06	3617.36	3303.56	3768.64	3419.18	3328.64	3218.41	3271.87	3232.56	5040.17	3821.29
		18:00	4246.61	4835.09	3862.52	3650.64	4168.7	4597.61	3625.13	3166.08	4719.31	3854.22	4227.33	3347.69
		19:00	4803.16	4033.39	4524.47	4132.9	5094.49	5365.92	3577.91	3717.6	3640.85	5100.02	5320.78	3533.18
		20:00	4635.41	5088.4	4237.27	3900.63	4964.87	4879.93	3514.9	4030.11	3619.79	4034.1	4805.84	3579.01
		21:00	4220.64	4303.38	4453.09	4658.35	5128.32	5208.13	3546.79	4062.49	4635.06	5285.4	4015.74	2940.53
		22:00	4856.8	4205.97	4790.13	4885.91	3969.89	4206.76	3321.1	3309.76	3534.12	4550.38	4383.17	3887.15
		23:00	3914.02	3739.75	4351.04	3567.25	5364.58	3787.91	3707.32	3543.78	4870.53	4325.76	3767.27	2587.13
		0:00	4491.72	4411.79	4359.55	4269.25	4950.09	4395.33	3274.58	3587.83	4630.86	4537.64	3956.77	2820.35
		1:00	5127.19	4848.88	3744.98	4922.56	3635.48	3351.93	3578.9	3669.69	3172.83	4451.14	3654.04	3030.73
		2:00	4906.9	4521.83	4049.76	3646.64	4695.87	4382.31	3820.3	3523.08	4206.18	4550.68	4465.85	3039.72
		3:00	3729.06	4796.33	3568.48	3920.94	4290.71	4961.78	2538.19	3831.78	3201.8	4188.94	5263.24	3179.51
		4:00	4762.66	4478.3	3301.54	3124.08	5230.64	3658.13	3441.91	3205.51	2937.3	3375.05	4247.35	3145.85
		5:00	3694.98	4359.68	3628.84	2973.01	4837.6	3946.39	2776.05	3363.62	3324.08	3189.81	3717.81	2660.81
		6:00	3830.07	3192.03	3309.23	3017.01	3680.68	3406.49	3087.48	2832.58	2729.66	3869.02	4052.82	3217.15
		7:00	4016.15	3053.29	3036.35	3339.94	3277.08	3983.18	2856.77	3339.09	3182.01	3147.97	3535.64	2444.72
		8:00	3811.36	4513.75	3801.98	2828.12	3167.11	3068.43	2476.04	2595.87	2790.35	3709.25	4274.72	2998.69
		9:00	3735.83	4269.68	3183.97	3390.5	4279.63	3695.15	3239.89	3108	2750.81	3002.67	3639.14	2425.25
		10:00	3327.44	2987.92	3057.1	2676.43	2796.99	3169.29	2344.87	2782.01	3321.41	3006.37	3443.03	2267.92
		11:00	3320.08	4283.86	3127.29	2662.54	3378.2	3469.74	2387.96	3015.43	2759.47	3360.68	3296.04	2560.45
		12:00	3032.25	3778.62	3297.5	3036.18	2919.44	3375.95	2342.06	3115.35	2598.32	3295.76	4046.68	2331.74
		13:00	3978.39	3948.51	3396.55	3225.36	2860.83	3216.92	2317.93	2783.69	3404.97	2948.96	3158.24	2639.86
		14:00	3603.52	3713.75	3183.82	2768.37	3450.29	3326.99	2613.71	2847.34	2737.68	3155.51	3379.12	2317.57
		15:00	3755.57	4396.58	3309.16	2954.07	2895.2	3364.49	2431.62	2831.53	3045.37	3068.66	3691.5	2328.24
		16:00	3713.89	4639.02	3485.68	3305.38	3748.86	3705.53	2734.31	2509.63	3607.03	3265.78	3659.69	2723.83
		17:00	4411.88	4552.13	4284.65	4212.1	3945.41	3766.64	3664.66	2935.97	4347.79	4418.25	4217.79	2799.92
		18:00	4699.94	4504.15	3956.31	4466.95	4856.15	4265.31	3477.2	3377.62	5013.12	4339.61	4268.8	3250.17
		19:00	5232.99	4901.06	4839.86	4176.45	4782.65	4947.35	3563.26	3872.34	4398.27	4411.15	4988.57	3094.75
		20:00	4705.4	3982.04	4718.76	3795.31	5415.98	4632.95	3405.06	3402.21	4750.25	3955.9	3686.02	3019.28
		21:00	4790.33	4590.71	3992.98	4515.2	5141.12	4372.06	3061.65	3950.35	3654.26	4198.15	5085.34	3368.12
		22:00	4329.05	3722.43	4693.81	4430.01	4013.27	4683.67	2972.36	3627.77	4800.42	4530.03	3632.33	3447.09
		23:00	4694.85	4178.31	4164.69	4277.58	3685.4	3650.31	3200.71	3537.12	4133.45	3848.86	4405.81	2800.29
		0:00	4758.73	4186.83	3873.46	3345.38	5313.04	4860.36	2765.02	3756.88	4728.39	4304.43	3598.07	3259.54
		1:00	4912.69	3950.94	4216.51	4366.42	3950.6	3502.95	3297.18	3474.3	3800.86	3736.48	3833.87	3156.39
		2:00	5198.97	4824.72	2819.22	2792.32	5565.85	4995.86	2974.43	2968.44	3378.92	4255.1	4930.77	3411.98
		3:00	4294.54	4016.43	3131.81	3206.26	5063.56	3819.51	2663.05	3171.22	3983.85	3468.89	5148	3597.56
		4:00	4222.4	4744.07	3566.9	3364.13	4537.22	4286.48	3104.41	3013.67	3136.04	3820.62	4724.93	2891.99
Figure 7e
		VCO2(ml/kg/h)
			flox/flox						BKO
			N1	N2	N3	N4	N5	N6	N1	N2	N3	N4	N5	t-test
		Light cycle	3476.22	3613.38	3264.3	3573.46	3327.48		2761.64	3071.09	3124.09	3312.16	2471.36	0.0150902
		Dark cycle	4411.66	4196.17	3998.55	3853.34	4680.94	4302.73	3224.66	3475.46	3888.84	4035.85	3229.31	0.00897886
Figure 7f
		Body Temperature (oC)
			flox/flox										BKO
	Time at 4oC (min)		N1	N2	N3	N4	N5	N6	N7	N8	N9	N10	N1	N2	N3	N4	N5	N6	N7	N8	N9
		0	35.8	36	35.7	35.9	36.3	36.9	37.1	36.6	36.9	37.1	36.2	36.3	37.1	36.8	37.1	36.7	36.9	36.8	36.8
		15	33.7	35	35.2	36	35	35.5	35.5	34.6	35.2	34.9	34.7	34.7	36.1	35.9	35.6	34.6	34.8	35.8	35.6
		30	33.5	34.8	35.6	33.9	35.6	35.4	34.5	34.7	34.4	34.8	34.6	33.8	34.4	33.9	33.9	35.2	33.7	33.7	34.3
		120	33.6	34	34.8	33.8	33.6	34.6	35	34.8	34.7	34.9	33.6	33.1	34.4	34.3	33.8	34.5	33.4	33.6	34.3
		240	33.9	34	35.2	34.9	35.5	33.3	33.7	34.3	34.6	33.5	34.8	33.6	33.4	33.4	33.1	33.1	32.8	33.4	33.2
		360	34.3	34.3	35.5	35.5	34.1	32.8	32.5	33.6	33.5	33.8	33.8	33.7	32	32	32.2	32.6	30.5	32.7	32.1
Figure 7g
			Serum FFA levels(mmol/L)
				22oC		4oC
				flox/flox	BKO	flox/flox	BKO
			N1	0.485149	0.346535	0.683168	1.75248
			N2	0.306931	0.455446	0.732673	1.29703
			N3	0.346535	0.277228	0.693069	1.58416
			N4	0.475248	0.267327	0.841584	1.52475
			N5	0.485149	0.60396	0.960396	1.38614
			N6	0.772277	0.564356	0.891089	1.41584
			N7	0.336634	0.227723	0.980198	1.41584
			N8	0.267327	0.39604	1.10891	1.44555
			N9	0.386139
				t-test	0.612981	3.2253e-05	7.78578e-07
							3.34399e-10

## Sheet: Figure 8
Figure 8a
	anti-METTL3
	anti-GAPDH
	anti-METTL3
	anti-GAPDH
Figure 8b
		Relative Mettl3 mRNA levels
			NC	HFD
		N1	0.940725	1.14222
		N2	0.712936	0.688651
		N3	0.796554	0.88998
		N4	1.11099	0.387386
		N5	0.88998	0.853726
		N6	1.26738	0.780161
		N7	1.40624	0.642534
		N8	1.36779	0.67917
		N9	0.791052	0.33491
		N10	0.90868	1.0438
		N11	0.807674
			t-test	0.0315229
Figure 8c
		Relative Mettl3 mRNA levels
			WT	ob/ob
		N1	0.846448	0.623946
		N2	0.716726	0.476152
		N3	0.999649	0.574147
		N4	0.800789	0.747162
		N5	1.14036	0.817615
		N6	1.26531	0.641488
		N7	1.23071	0.716726
			t-test	0.00314348
Figure 8d
			Body weight (g)
				flox/flox												BKO
			weeks	N1	N2	N3	N4	N5	N6	N7	N8	N9	N10	N11	N12	N1	N2	N3	N4	N5	N6	N7	N8	N9	N10	N11	N12	t-test
			4	17.65	15.56	16.16	14.93	16.3	19.52	13.48	18.43	17.87		17.96		17.63	16.83	14.54	16.28	13	17.39	13.8	16.9	16.93	17.88			0.409758
			5	19.88	18.73	18.91	17.98	18.21	21.54	16.41	20.1	19.81		19.54		20.1	18.94	17.63	18.74	16.85	20.21	16.31	21.13	19.54	19.6			0.7588
			6	21.6	21.89	21.45	21.5	20.78	22.28	19.08	21.4	20.47		21.36		22.6	22.03	21.02	21.89	20.12	21.56	19.61	26.81	22.79	23.93	20.63	23.7	0.137689
			7	23.54	23.91	22.3	22.36	21.62	22.41	21.2	23.12	21.77	19.77	22.29	20.86	23.87	24.13	23.54	22.7	22.31	23.33	21.62	29.03	22.1	25.77	22.05	25	0.0217786
			8	25.92	24.79	23.85	24.58	23	24.69	23.03	24.37	21.59	18.73	21.42	23.28	24.67	24.18	24.34	23.96	23.82	24.5	23.92	30.35	22.31	28.21	25.73	25.93	0.035581
			9	27.64	26.65	25.63	25.16	23.67	26.02	24.31	24.85	21.5	18.25	21.6	24.33	26.96	24.88	25.2	27.39	26.9	26.7	26.58	36.64	25.84	29.2	28.07	29.6	0.00459637
			10	29.06	27.9	27.58	26.58	24.88	26.64	25.32	24.82	24.56	21.41	25.05	25.37	27.65	27.29	28.86	28.74	27.8	27.14	26.92	40.9	28.36	30.69	31.16	32.83	0.00385215
			11	31.43	30.02	30.46	28.26	28.25	29.72	29.14	27.53	27.08	23.42	26.26	27.07	30.96	29.86	31.44	31.86	30.91	31.2	30.26	44.42	31.62	33.54	33.63	36.3	0.00146701
			12	31.75	32.45	33.06	28.69	30.94	29.67	29.7	27.82	30.27	25.74	29.1	29.29	31.42	31.3	33.6	33.24	32.43	31.68	31.96	46.88	34.21	36.93	35.56	39.39	0.00196785
			13	33.4	35.61	34.25	29.19	32.4	31.45	30.27	29.23	32.96	27.86	31.78	31.3	33.1	32.5	34.2	34.31	34.4	32.36	34.07	49.91	36.21	39.83	37.87	42.18	0.00460767
			14	34.86	37.41	35.52	32.91	33.27	30.31	30.4	31.43	35.85	30.75	34.61	32.86	31.93	36.4	36.38	34.72	34.95	34.26	34.26	50.96	37.29	42.96	40.46	44.2	0.00929052
			15	35.72	39.26	36.85	32.44	35.76	32.7	33.76	33.19	38.05	31.5	35.76	34.02	34.51	36.82	36.41	38.02	37.66	34.11	37.34	52.43	40	44.93	40.4	45.85	0.00789116
			16	36.09	40.43	37.34	32.37	36.38	33.12	35.09	34.37	41.2	37.35	38.86	35.93	36.6	36.44	36.49	39.82	38.81	34.84	38.95	53.4	41.03	46.4	41.2	47.75	0.0206719
Figure 8e
		Mass(g)	flox/flox					BKO
			N1	N2	N3	N4	N5	N1	N2	N3	N4	N5	t-test
		fat	22.34	23.58	26.3	22.44	23.22	35.54	24.55	28.82	30.13	31.78	0.00939588
		lean	18.51	15.88	16.36	17.82	19.51	20.61	16.17	19.88	14.63	19.9	0.661298
Figure 8f
			Body Temperature oC
				flox/flox						BKO
			Minutes	N1	N2	N3	N4	N5	N6	N1	N2	N3	N4	N5
			0	36.6	36.9	37	36.7	37	36.6	36.4	37.4	36.9	37.3	37.2	0.224736
			15	33.6	33.9	35.1	35.1	33.9	34.7	34.7	34.7	34.6	34.3	35.2	0.35847
			30	34.2	32.2	34.3	33.2	32.3	34.7	33.1	33.3	33.8	32.8	33.9	0.847118
			60	33.3	32.4	34.5	33.3	32	34.1	30.6	31	32.4	28.4	33	0.0289493
			120	32.8	31.9	33.6	33	30.3	33.7	28.1	29.6	30.3	24.1	32.7	0.0312986
			240	31.1	30	33.5	30.9	31.3	33.2	14.1	21.8	21.9		27.9	0.00238199
Figure 8g
			Relative tissue weight(%)
				flox/flox								BKO
				N1	N2	N3	N4	N5	N6	N7	N8	N1	N2	N3	N4	N5	N6	N7
			iBAT	0.230184	0.377222	0.313281	0.238108	0.204	0.276471	0.272825	0.162717	1.22866	0.727586	0.719231	0.901036	0.931222	1.30395	1.18265	1.30706e-06
			Liver	2.93491	2.585	2.85026	2.74676	2.877	3.14923	2.86764	2.96816	4.35178	2.77772	3.31742	3.12358	3.34118	3.26983	3.38896	0.0167186
Figure 8h							Figure 8i
Figure 8j
		Serum TG levels (mg/dL)
			flox/flox	BKO
		N1	0.883218	1.11701
		N2	1.09103	1.03908
		N3	1.03908	1.35081
		N4	0.857241	1.42874
		N5	1.03908	1.09103
			t-test	0.0385703

## Sheet: Figure 9
Figure 9a
		Blood glucose(mmol/L)
			flox/flox											BKO
		Time (min)	N1	N2	N3	N4	N5	N6	N7	N8	N9	N10	N11	N1	N2	N3	N4	N5	N6	N7	N8	N9	N10	t-test
		0	9	5.3	7.7	6.8	7.1	8.2	8.8	9.4	10.6	7.3	7.2	9.2	6.6	7	7.5	10.7	9.8	7.8	10.4	7.5	10.3	0.277838
		15	13.7	17.1	15.3	17.4	15.5	20.4	17.2	21.2	19.8	17.4	16.3	18.7	15.9	15.8	17.5	21.5	16.5	16.6	19.2	15.4	17.5	0.94092
		30	12.5	13	10.7	13.3	10.8	17.3	11.2	17.1	15.6	14.4	9.8	15.4	13.8	12.5	14.7	17.5	15.3	17.5	19.3	15.1	20.9	0.0169186
		60	11.7	11.5	9.4	10.9	9.8	14.3	10.3	15	13.3	11.1	9.8	13.4	12	10.2	13.5	12.9	13.7	15.3	14.5	12.1	20.3	0.0385428
		120	9.7	7	8.9	8.7	8.1	10.2	7.7	10.6	8.7	7	8.6	11.4	8.9	9.4	9.8	9.8	11	10.2	10	10.9	14.9	0.00545762
		AUC
			flox/flox	BKO
		N1	1371.75	1641
		N2	1316.25	1405.5
		N3	1218	1311.75
		N4	1362.75	1551
		N5	1212.75	1671
		N6	1706.25	1611.75
		N7	1270.5	1695.75
		N8	1766.25	1752.75
		N9	1587	1498.5
		N10	1349.25	2170.5
		N11	1218
			t-test	0.0229447
Figure 9b
		% of Initial Blood Glucose
			flox/flox										BKO
		Time (min)	N1	N2	N3	N4	N5	N6	N7	N8	N9	N10	N1	N2	N3	N4	N5	N6	N7	N8	N9	N10	t-test
		0	100	100	100	100	100	100	100	100	100	100	100	100	100	100	100	100	100	100	100	100	#DIV/0!
		15	114.516	127.451	107.071	138.318	110.127	103.774	111.594	106.944	97.3214	91.5789	126.263	131.915	137.963	163.542	106.542	109.091	85.7143	133.333	121.795	121.053	0.120565
		30	69.3548	95.098	67.6768	93.4579	70.8861	58.4906	71.0145	62.5	51.7857	50.5263	89.899	85.1064	99.0741	121.875	94.3925	70.9091	64.9351	73.3333	70.5128	77.6316	0.044559
		60	79.0323	87.2549	78.7879	79.4393	81.0127	58.4906	56.5217	48.6111	53.5714	43.1579	91.9192	84.0426	111.111	110.417	100	64.5455	68.8312	74.6667	67.9487	68.4211	0.0334553
		AUC
			flox/flox	BKO
		N1	5213.71	6045.45
		N2	6110.29	5904.26
		N3	5060.61	6715.28
		N4	6119.16	7601.56
		N5	5212.02	5971.96
		N6	4500	4950
		N7	4869.56	4529.22
		N8	4489.58	5520
		N9	4178.57	5182.69
		N10	3907.89	5338.82
			t-test	0.0407925
Figure 9c
		Serum insulin levels ( ng/ml)
			flox/flox	BKO
		N1	0.440231	1.28327
		N2	0.29765	0.968032
		N3	0.29765	1.22649
		N4	0.129515	1.04096
		N5	0.408082	1.14164
		N6	0.543947	2.08416
		N7	1.0131
		N8	1.22649
		N9	1.31885
			t-test	0.0115463
Figure 9d
	anti-pAKT(S473)
	anti-AKT

## Sheet: Sup Figure 1
Sup Figure 1b
Sup Figure 1c
Sup Figure 1d
anti-METTL3
anti-β-ACTIN

## Sheet: Sup Figure 2
Sup Figure 2a
			Body weight (g)
				flox/flox	Ucp1-iCre+
			N1	25.92	25
			N2	25.61	24.03
			N3	23.85	22.13
			N4	24.58	25.53
			N5	23	25.55
			N6	24.69	23.25
			N7	23.03	24.87
			N8	24.37
Sup Figure 2b
Sup Figure 2c
			Relative iBAT weight(% of body weight)
				flox/flox	Ucp1-iCre+
			N1	0.1852	0.2149
			N2	0.2261	0.1714
			N3	0.2462	0.1616
			N4	0.1767	0.2269
			N5	0.2034	0.2916
			N6	0.2214	0.1777
			N7	0.1771	0.152
			N8	0.2037	0.1788
Sup Figure 2d		Body Temperature oC		flox/flox							Ucp1-Cre+
		Time at 4oC (min)		N1	N2	N3	N4	N5	N6	N7	N1	N2	N3	N4	N5	N6	N7
			0	36.7	37.4	37	37.2	36.9	37.1	37	37.2	36.8	37.1	37	36.9	36.5	37.3
			15	35.9	36.6	36.4	36.7	36	36.7	36.3	36.8	36.4	35.8	36.4	36.5	35.9	35.9
			30	35.5	36.1	34.7	36.4	35.3	36	35.8	35.6	35.5	35.4	35.4	35.5	35	35.5
			60	35.5	36	34.8	34.5	35.1	35.4	35.5	34.8	35	35	35.6	34.8	35	35.2
			120	34.4	35.7	34.3	34.9	32.8	36	35.2	34.3	34.6	34.6	34.7	35.3	34.4	34.8
			180	34.9	35.1	33.8	35	33.6	35	34.4	34.3	34.5	33.4	35.1	34.3	34.1	34.9
			240	33.9	34.1	34.3	35	33	34.1	34	34.9	34	34.1	33.5	33.7	33.4	34.4
			300	33.9	32.9	33.4	34.1	33.7	34.5	34.1	34.6	33.6	34.4	33.8	33.7	32.4	33.3
			360	35	33	33.9	34.3	34.3	33.7	34.2	34.7	34.2	34.5	34.3	33.9	33.2	33.4

[truncated: 5 more sheets: Sup Figure 3, Sup Figure 5, Sup Figure 6, Sup Figure 7, Sup Figure 8]
